# Supplementary material for: Pharmacist-Prescribed Hormonal Contraception: A Survey of Perceptions of Georgia Community Pharmacists and Non-Community Pharmacists
Source: Pharmacy (Basel). 2024 Oct 18;12(5):156. doi: 10.3390/pharmacy12050156 (PMC11510790; doi:10.3390/pharmacy12050156)
Supplement: Supplementary file 1 [file pharmacy-12-00156-s001.zip]

Archive with 1 entries (1 files):
- pharmacy-3140453-supplementary.pdf
